# Supplementary material for: Real-world application of a scalable school-based physical activity intervention: A cross-sectional survey of the implementation of The Daily Mile in Greater London primary schools
Source: PLoS One. 2023 Aug 9;18(8):e0288500. doi: 10.1371/journal.pone.0288500 (PMC10411754; doi:10.1371/journal.pone.0288500)
Supplement: S2 Fig — (ZIP) [file pone.0288500.s003.zip]

Archive with 7 entries (7 files):
- S2 Figure School survey (0).tif
- S2 Figure School survey (1).tif
- S2 Figure School survey (2).tif
- S2 Figure School survey (3).tif
- S2 Figure School survey (4).tif
- S2 Figure School survey (5).tif
- S2 Figure School survey (6).tif
